# Supplementary material for: SARS-CoV-2 Infection in Pregnancy: Placental Histomorphological Patterns, Disease Severity and Perinatal Outcomes
Source: Int J Environ Res Public Health. 2022 Aug 3;19(15):9517. doi: 10.3390/ijerph19159517 (PMC9368100; doi:10.3390/ijerph19159517)
Supplement: Supplementary file 1 [file ijerph-19-09517-s001.zip]

Archive with 1 entries (1 files):
- ijerph-1824956-supplementary.pdf
